# Supplementary material for: Virus Surveys in Olive Orchards in Greece Identify Olive Virus T, a Novel Member of the Genus Tepovirus
Source: Pathogens. 2021 May 8;10(5):574. doi: 10.3390/pathogens10050574 (PMC8150953; doi:10.3390/pathogens10050574)
Supplement: Supplementary file 1 [file pathogens-10-00574-s001.zip]

Archive with 8 entries (7 files):
- Supplementary Figures and Tables/
- Supplementary Figures and Tables/FigureS1.pptx
- Supplementary Figures and Tables/TableS1.xlsx
- Supplementary Figures and Tables/TableS2.xlsx
- Supplementary Figures and Tables/TableS3.xlsx
- Supplementary Figures and Tables/TableS4.xlsx
- Supplementary Figures and Tables/TableS5.xlsx
- Supplementary Figures and Tables/TableS6.xlsx
