# Supplementary material for: Virus Surveys in Olive Orchards in Greece Identify Olive Virus T, a Novel Member of the Genus Tepovirus
Source: Pathogens. 2021 May 8;10(5):574. doi: 10.3390/pathogens10050574 (PMC8150953; doi:10.3390/pathogens10050574)
Supplement: Supplementary file 1 [file pathogens-10-00574-s001.zip › Supplementary Figures and Tables/TableS1.xlsx]

## Sheet: Tabelle1
		Table S1. Overview of the HTS reads obtained from each sample library (raw, trimmed, normalized), viral contigs generated by de novo assembly, closest relative by BLAST analysis, and reads mapping the assembled final genome of the two olive virus T (OlVT) isolates (GR168 and GR170)
		Library Name	Raw reads	Trimmed readsa	Normalized readsb	Normalized reads after	Number and length (nt) of contigs mapping	Closest relative	BLASTn	Reads mapping	Reads mapping
						host subtractionc	a plant virus reference databased	by BLASTn analysis	E-value range	OlVT-GR168	OlVT-GR170
		MiV300	878.698	794.376	88.846	12,116‬	0	-	-	n.a.e	n.a.
		MiV301	891.728	780.324	88.648	10.213	8 (1417, 1239, 1227, 1189, 988, 982,	all contigs to	0/1.59e-29	250	0
							314, 255)	NC_024686, Prunus virus T
		MiV302	1,349,236	1,264,326	122.292	15,816‬	0	-	-	n.a.	n.a.
		MiV303	1,070,586	989.824	98.424	12,759‬	0	-	-	n.a.	n.a.
		MiV304	1,175,098	1,085,022	103.834	13,882‬	0	-	-	n.a.	n.a.
		MiV305	1,472,846	1,318,340	129.836	15,754‬	0	-	-	n.a.	n.a.
		MiV306	1,237,838	1,148,022	106.85	12.753	0	-	-	n.a.	n.a.
		MiV307	1,064,740	996.276	100.196	12,044‬	0	-	-	n.a.	n.a.
		MiV308	1,076,284	1,009,698	100.916	13,736‬	0	-	-	n.a.	n.a.
		MiV309	1,097,878	1,003,084	104.638	10.221	0	-	-	n.a.	n.a.
		MiV310	1,253,714	1,164,948	104.668	12,095‬	0	-	-	n.a.	n.a.
		Olive170	2,680,434	2,484,856	75.522	25,118‬	13 (2382, 1686, 1446, 1207, 1046, 861,	all contigs to	0/7.68e-41	0	518
							734, 491, 472, 437, 358, 365, 406)	NC_024686, Prunus virus T
		a) Reads were trimmed using the BBDuk plug-in implemented in Geneious Prime, using the following parameters: 1) Trim adapters: Kmer length, 27 nt; 2) Trim low quality: both ends; minimum quality: 20;
		3) Minimum overlap: 20 nt; 4) Discard short reads: minimum length, 50 bp
		b) Normalized reads were obtained using the "Error correct and Normalize" plug-in implemented in Genious Prime, using the following parameters: 1) Error correction sensitivity: default settings; Normalization with Target Coverage Level 40 and Minimum Depth 6
		c) Mapping was performed against the host Olea europaea using the chromosomes and predicted transcriptome from BioProject PRJNA417827 and the chloroplast genomes from BioProjects PRJNA43045. PRJNA66173, PRJNA67683 and PRJNA67687
		d) NCBI plant virus RefSeq database generated on September 9th, 2020
		e) n.a.: not applicable
