# Supplementary material for: Virus Surveys in Olive Orchards in Greece Identify Olive Virus T, a Novel Member of the Genus Tepovirus
Source: Pathogens. 2021 May 8;10(5):574. doi: 10.3390/pathogens10050574 (PMC8150953; doi:10.3390/pathogens10050574)
Supplement: Supplementary file 1 [file pathogens-10-00574-s001.zip › Supplementary Figures and Tables/TableS2.xlsx]

## Sheet: Tabelle1
		Table S2: Percentage of identity of OlVT-GR170 and other (putative) tepovirus genomic sequences with OlVT-GR168.
		OlVT: olive virus T; PrVT: prunus virus T; PVT: potato virus T; ChVT: cherry virus T; ZoVT: zostera virus T;
		REP: replication-associated protein; MP: movement protein; CP: coat protein.
			OlVT-GR170	PrVT	PVT	ChVT	ZoVT	Trichosanthes tepovirus A	Ficus tepovirus A
			MW582812	NC_024686	NC_011062	MT090966	MK514426	MH898525	MH898491
		Nucleotide % identity
		Complete genome	81.0	73.1	52.4	58.2	57.2	56.8	57.3
		REP ORF	79.9	71.8	53.4	56.7	56.5	56.0	56.2
		MP ORF	84.2	77.1	46.9	66.4	63.3	60.8	66.5
		CP ORF	87.8	81.5	43.6	62.1	58.7	59.6	61.8
		Aminoacid % identity
		REP	88.1	79.7	36.4	52.0	50.1	51.3	52.1
		MP	85.1	76.8	25.8	62.9	57.0	54.7	63.9
		CP	91.4	86.9	32.0	63.6	50.5	56.6	64.1
