# Supplementary material for: Virus Surveys in Olive Orchards in Greece Identify Olive Virus T, a Novel Member of the Genus Tepovirus
Source: Pathogens. 2021 May 8;10(5):574. doi: 10.3390/pathogens10050574 (PMC8150953; doi:10.3390/pathogens10050574)
Supplement: Supplementary file 1 [file pathogens-10-00574-s001.zip › Supplementary Figures and Tables/TableS3.xlsx]

## Sheet: Φύλλο1
	Table S3. Virus incidence in Greek olive orchards surveyed in 2018-2020 by RT-PCR;
	ArMV: arabis mosaic virus; CLRV: cherry leafroll virus; CMV: cucumber mosaic virus; OLYaV: olive leaf yellowing associated virus; OlVT: olive virus T; SLRSV: strawberry latent ringspot virus; TMV: tobacco mosaic virus; TNV-D: tobacco necrosis virus D.
		Tested samples				Infected samples (%)
			ArMV	CLRV	CMV	OlVT	OLYaV	SLRSV	TMV	TNV-D
	Aitoloakarnania	4	-*	-	1 (25.0%)	-	-	-	-	-
	Argolida	16	-	-	1 (2.6%)	2 (12.5%)	-	-	-	-
	Arkadia	2	-	-	-	1 (50.0%)	1 (50.0%)	-	-	-
	Arta	2	-	-	-	-	-	-	-	-
	Attica	38	-	2 (5.3%)	1 (2.6%)	1 (2.6%)	-	-	-	-
	Chalkidiki	1	-	-	-	-	-	-	-	-
	Corfu	10	-	-	-	-	-	-	-	-
	Evros	2	-	-	-	-	-	-	-	-
	Kavala	2	-	-	-	-	-	-	-	-
	Kilkis	5	-	-	-	-	1 (20.0%)	-	-	-
	Kimolos	2	-	-	-	-	-	-	-	-
	Korinthia	16	-		2 (12.5%)	1 (6.3%)	-	-	-	-
	Kozani	2	-	-	-	-	-	-	-	-
	Lakonia	1	-	-	-	-	-	-	-	-
	Lefkada	3	-	-	-	-	-	-	-	-
	Magnisia	5	-	-	-	-	-	-	-	-
	Messinia	5	-	-	-	-	-	-	-	-
	Milos	1	-	-	-	-	-	-	-	-
	Mykonos	1	-	-	-	-	-	-	-	-
	Naxos	1	-	-	-	-	-	-	-	-
	Pella	3	-	-	-	-	-	-	-	-
	Serres	1	-	-	-	-	-	-	-	-
	Fthiotida	32	-			2		-	-	-
	Total	158	0 (0.0%)	2 (1.3%)	5 (3.2%)	7 (4.4%)	2 (1.3%)	0 (0.0%)	0 (0.0%)	0 (0.0%)
	* - not detected
