# Supplementary material for: Virus Surveys in Olive Orchards in Greece Identify Olive Virus T, a Novel Member of the Genus Tepovirus
Source: Pathogens. 2021 May 8;10(5):574. doi: 10.3390/pathogens10050574 (PMC8150953; doi:10.3390/pathogens10050574)
Supplement: Supplementary file 1 [file pathogens-10-00574-s001.zip › Supplementary Figures and Tables/TableS4.xlsx]

## Sheet: Tabelle1
		Table S4: Origin of the olive samples collected for virus discovery and composition of the pools used for HTS.
		HTS library	Sample	Location
		MiV300	1	Fthiotida
			2	Fthiotida
			3	Fthiotida
			4	Fthiotida
		MiV301	5	Fthiotida
			6	Fthiotida
			7	Magnisia
			8	Magnisia
		MiV302	9	Magnisia
			10	Larissa
			11	Magnisia
			12	Pierria
		MiV303	14	Evros
			15	Evros
			16	Evros
			17	Evros
		MiV304	18	Evros
			19	Evros
			21	Imathia
			22	Imathia
		MiV305	23	Imathia
			24	Imathia
			25	Imathia
			26	Imathia
		MiV306	27	Imathia
			28	Evros
			29	Preveza
			30	Aitoloakarnania
		MiV307	31	Preveza
			32	Chalikidiki
			33	Chalikidiki
			34	Chalikidiki
		MiV308	35	Chalikidiki
			37	Aitoloakarnania
			38	Kavala
			39	Preveza
		MiV309	40	Lefkada
			42	Aitoloakarnania
			44	Thesprotia
		MiV310	45	Aitoloakarnania
			46	Aitoloakarnania
			47	Magnisia
		Olive170	170	Fthiotida
