# Supplementary material for: Virus Surveys in Olive Orchards in Greece Identify Olive Virus T, a Novel Member of the Genus Tepovirus
Source: Pathogens. 2021 May 8;10(5):574. doi: 10.3390/pathogens10050574 (PMC8150953; doi:10.3390/pathogens10050574)
Supplement: Supplementary file 1 [file pathogens-10-00574-s001.zip › Supplementary Figures and Tables/TableS5.xlsx]

## Sheet: Tabelle1
			Table S5. Primers designed on the partial olive virus T (OlVT) genomic sequences for determination of the whole genomic sequence by RT-PCR or RACE
			Primer name	Primer sequence (5′ - 3′)	Reaction
			GR168_1400for	CTACGGTGGGACTTGTCCAACAC	RT-PCR
			GR168_1980rev	CACTACTGTTGAGAATAATATA	RT-PCR
			GR170_4000for	AATTTGCTGAAGAAATGCACC	RT-PCR
			GR170_5550rev	ACATATGGTAATTTGGATTCAC	RT-PCR
			GR170_5451for	AAGGTTAAAATGCAACAGAC	RT-PCR
			GR170_6737rev	CTCTCTGACTCACGTTTC	RT-PCR
			GR168_50rev	CCTATCTGCGATACATCTATT	5' RACE
			GR168_170rev	TTAACTGTCCAGTGGTGGAG	5' RACE
			GR170_284rev	TTGCAGTAGGGATGTGGATGC	5' RACE
			GR170_212rev	TTCTGCGTGTCAGTCAAGTGA	5' RACE
			GR170_357for	CCGTTTAGGCGTTTGTGTGTG	3' RACE
			OlVT-263for	AGATGCCTGCTACATGTAAGCA	3' RACE
			GR168_670for	TAGGAGCAGCGGTAATACAT	3' RACE
