# Supplementary material for: Virus Surveys in Olive Orchards in Greece Identify Olive Virus T, a Novel Member of the Genus Tepovirus
Source: Pathogens. 2021 May 8;10(5):574. doi: 10.3390/pathogens10050574 (PMC8150953; doi:10.3390/pathogens10050574)
Supplement: Supplementary file 1 [file pathogens-10-00574-s001.zip › Supplementary Figures and Tables/TableS6.xlsx]

## Sheet: Φύλλο1
		Table S6. Primers used for the detection of olive viruses in Greek orchards by RT-PCR;
		ArMV: arabis mosaic virus; CLRV: cherry leafroll virus; CMV: cucumber mosaic virus; OLYaV: olive leaf yellowing associated virus; OlVT: olive virus T; SLRSV: strawberry latent ringspot virus; TMV: tobacco mosaic virus; TNV: tobacco necrosis virus;
		CP: capsid protein; 3’UTR: 3-untranslated region; RdRp: RNA depended RNA polymerase; HSP70h: heat shock protein 70 homologue; MP: movement protein.
		Primer name	Primer sequence (5′ to 3′)	Target gene	Expected amplicon size (bp)	Annealing Temperature (Ta) oC	Citation
		ArMV-5	TTGGTTAGTGAATGGAACGG	CP	504	55	[1]
		ArMV-3	TCAACTCACCCTCCAAATCCC
		CLRV-5	TTGGCGACCGTGTAACGGCA	3’ UTR	416	50	[2]
		CLRV-3	GTCGGAAAGATTACGTAAAAGG
		CMV-5	TAACCTCCCAGTTCTCACCGT	RdRp	513	55	[1]
		CMV-3	CCATCACCTTAGCTTCCATGT
		CMV-satRNA-F	GTTTTGTTTGTTGGAGAGTTGCG	complete	340	60	[3]
		CMV-satRNA-R	GGGTCCTGTAGAGGAATGTGACATT
		OLYaV-1	GGGACGGTTACGGTCGAGAG	HSP70h	383	59	[4]
		OLYaV-2	CGAAGAGAGCGGCTGAAGGCTC
		SLRSV-5	TCAAGGAGAATATCCCTGGCCC	CP	525	56	[1]
		SLRSV-3	CTAAGTGCCAGAACTAAACC
		TMV5’	CGACATCAGCCGATGCAGC	replicase	880	58	[5]
		TMV3’	ACCGTTTTCGAACCGAGACT
		TNVcons-f	GGGGMYTRRTGGAAMGAKTAT	RdRp	698	58	[6]
		TNVcons-r	CATGTCHCCRSWCATYCTRCAWCCC
		OlVTFor	GGAGTTTCCTTCGGTCCCAT	partial MP_CP	380	58	This study*
		OlVTRev	TGAGCAGCGTCTGAGAACTG
		* The primer pair, OlVTFor/OlVTRev was designed from HTS information for the detection of the novel tepovirus by RT-PCR.
		1. Grieco, F.; Alkowni, R.; Saponari, M.; Savino, V.; Martelli, G.P. Molecular detection of olive viruses. EPPO Bull. 2000, 30, 469–473, doi:10.1111/j.1365-2338.2000.tb00931.x.
		2. Werner, R.; Mühlbach, H.-P.; Büttner, C. Detection of cherry leaf roll nepovirus (CLRV) in birch, beech and petunia by im-munocapture RT-PCR using a conserved primer pair. Eur. J. For. Pathol. 1997, 27, 309–318, doi:10.1111/j.1439-0329.1997.tb01085.x.
		3. Giakountis, A.; Tsarmpopoulos, I.; Chatzivassiliou, E.K. Cucumber mosaic virus isolates from Greek legumes are associated with satellite RNAs that are necrogenic for tomato. Plant Dis. 2018, 102, 2268–2276, doi:10.1094/PDIS-08-17-1259-RE.
		4. Sabanadzovic, S.; Abou-Ghanem, N.; La Notte, P., Savino, V., Scarito, G.; Martelli, G.P. Partial molecular characterization and RT-PCR detection of a putative closterovirus associated with olive leaf yellowing. J. Plant Pathol. 1999, 81, 37–45.
		5. Kumar, S.; Udaya Shankar, A.C.; Nayaka, S.C.; Lund, O.S.; Prakash, H.S. Detection of Tobacco mosaic virus and Tomato mosaic virus in pepper and tomato by multiplex RT-PCR. Lett. Appl. Microbiol. 2011, 53, 359–363, doi:10.1111/j.1472-765X.2011.03117.x.
		6. Verdin, E.; Marais, A.; Wipf-Scheibel, C.; Faure, C.; Pelletier, B.; David, P.; Svanella-Dumas, L.; Poisblaud, C.; Lecoq, H.; Candresse, T. Biological and genetic characterization of new and known necroviruses causing an emerging systemic necrosis disease of corn salad (Valerianella locusta) in France. Phytopathology 2018, 108, 1002–1010, doi:10.1094/PHYTO-08-17-0284-R.
